# Supplementary material for: Clinical Routine Application of the Second-generation Neuroendocrine Markers ISL1, INSM1, and Secretagogin in Neuroendocrine Neoplasia: Staining Outcomes and Potential Clues for Determining Tumor Origin
Source: Endocr Pathol. 2020 Aug 19;31(4):401–10. doi: 10.1007/s12022-020-09645-y (PMC7665972; doi:10.1007/s12022-020-09645-y)
Supplement: Supplementary file 3 — (XLSX 35 kb) [file 12022_2020_9645_MOESM2_ESM.xlsx]

## Sheet: Blad1
Supplementary Table 1. Overview of the clinical cohort assessed for immunohistochemistry and the individual results
Tumor type	Diagnosis	ISLET1	INSM1	SECG	CGA	SYP
NEN	Appendiceal NET, WHO grade I	Negative	Positive	Positive	Positive	Positive
NEN	Appendiceal NET, WHO grade I	Negative	Positive	Positive	Positive	Positive
NEN	Appendiceal NET, WHO grade I	Positive	Positive	Positive	Positive	Positive
NEN	Appendiceal NET, WHO grade I	Negative	Positive	Positive	Positive	Positive
NEN	Appendiceal NET, WHO grade I	Negative	N.d.	N.d.	Positive	Positive
NEN	Appendiceal NET, WHO grade II	Negative	Focally positive	Positive	Positive	Positive
NEN	Cervical NEC, Ki-67 80%	Positive	N.d.	N.d.	Negative	Focally positive
NEN	Cervical NEC, Ki-67 95%	Positive	N.d.	N.d.	Negative	Focally positive
NEN	Colonic NET WHO grade I	Positive	N.d.	N.d.	Negative	Positive
NEN	Colonic NET WHO grade I, lymph node met	Negative	Negative	Focally positive	Positive	Positive
NEN	Colonic NEC, Ki-67 60%	Negative	N.d.	N.d.	Focally positive	Positive
NEN	Duodenal NET WHO grade I	Positive	Positive	Positive	Positive	N.d.
NEN	Duodenal NEC, Ki-67 60%	Focally positive	Focally positive	Negative	Focally positive	Positive
NEN	Duodenal NET, WHO grade I	Positive	Focally positive	Focally positive	Positive	Positive
NEN	Duodenal NET, WHO grade II	Positive	N.d.	N.d.	Positive	Positive
NEN	Esophagal NEC, Ki-67 80%	Negative	Negative	Negative	Positive	Positive
NEN	Esophagal NEC, Ki-67 90%	Focally positive	N.d.	N.d.	Focally positive	Positive
NEN	Gastric NEC, Ki-67 70%	Positive	Negative	N.d.	Negative	Positive
NEN	Gastric NEC, Ki-67 80%	Positive	N.d.	N.d.	Positive	Positive
NEN	Gastric NEC, Ki-67 85%	Focally positive	N.d.	N.d.	Positive	Positive
NEN	Lung large cell NEC, Ki-67 40%, liver met	Positive	N.d.	N.d.	Focally positive	Positive
NEN	Lung large cell NEC, Ki-67 80%, adrenal met	Positive	Focally positive	Focally positive	Focally positive	Positive
NEN	Lung, small cell NEC, Ki-67 95%, liver met	Positive	Positive	Focally positive	Focally positive	Positive
NEN	Medullary thyroid carcinoma, lymph node met	Positive	Focally positive	Positive	Positive	N.d.
NEN	Medullary thyroid carcinoma	Positive	Focally positive	Positive	Positive	Positive
NEN	Merkel cell carcinoma, lymph node met	Positive	N.d.	N.d.	Positive	Positive
NEN	Merkel cell carcinoma, lymph node met	Positive	Positive	Focally positive	Positive	Positive
NEN	Merkel cell carcinoma, left underarm	Positive	N.d.	N.d.	N.d.	Positive
NEN	Merkel cell carcinoma, subcutaneous met	Positive	N.d.	N.d.	Positive	Positive
NEN	NET WHO grade I, liver met, CUP	Negative	N.d.	Positive	Positive	Positive
NEN	NET WHO grade II, Ki-67 4%, soft tissue met, CUP	Positive	Focally positive	Negative	Positive	Positive
NEN	NET WHO grade II, liver met, CUP	Positive	Positive	Positive	Positive	Positive
NEN	NET WHO grade II, liver met, CUP	Negative	N.d.	N.d.	Positive	Positive
NEN	NET WHO grade II, liver met, CUP	Negative	N.d.	N.d.	Positive	Positive
NEN	NET WHO grade II, liver met, CUP	Negative	Positive	Positive	Positive	Positive
NEN	NET WHO grade II, liver met, CUP	Focally positive	N.d.	N.d.	Positive	Positive
NEN	NET WHO grade II, lymph node met, CUP	Negative	Positive	Focally positive	Positive	Positive
NEN	NET WHO grade II, ovarian met, CUP	Negative	Negative	Negative	Focally positive	Focally positive
NEN	NEC, Ki-67 >20%, lymph node met, CUP	Positive	N.d.	N.d.	Positive	Positive
NEN	NEC, Ki-67 35%, liver met, CUP	Focally positive	Focally positive	N.d.	Focally positive	Focally positive
NEN	NEC, Ki-67 40%, lymph node met, CUP	Positive	N.d.	N.d.	Positive	Positive
NEN	NEC, Ki-67 65%, lymph node met, CUP	Positive	N.d.	N.d.	Positive	Positive
NEN	NEC, Ki-67 70%, cutaneous met, CUP	Negative	Negative	N.d.	Negative	Focally positive
NEN	NEC, Ki-67 70%, lymph node met, CUP	Positive	N.d.	N.d.	Positive	Positive
NEN	NEC, Ki-67 90%, liver met, CUP	Positive	N.d.	N.d.	Negative	Positive
NEN	NEC, Ki-67 90%, lymph node met, CUP	Focally positive	Focally positive	N.d.	Focally positive	Positive
NEN	NEC, Ki-67 95%, liver met, CUP	Positive	N.d.	N.d.	Focally positive	Positive
NEN	NEC, Ki-67 95%, skeletal met, CUP	Negative	N.d.	N.d.	Negative	Positive
NEN	NEC, lymph node met, CUP	Focally positive	Negative	Negative	Negative	Focally positive
NEN	Neuroendocrine adenoma of the middle ear (NAME), Ki-67 <1%	Positive	Focally positive	N.d.	Negative	Positive
NEN	Neuroendocrine adenoma of the middle ear (NAME), Ki-67 1.2%	Positive	Positive	N.d.	Negative	Positive
NEN	Olfactory neuroblastoma grade II	Negative	Positive	Positive	Positive	Positive
NEN	Pan-NET WHO grade I	Positive	Positive	N.d.	Positive	Positive
NEN	Pan-NET WHO grade I	Positive	Positive	N.d.	Positive	Positive
NEN	Pan-NET WHO grade I, liver met	Positive	N.d.	N.d.	Positive	Positive
NEN	Pan-NET WHO grade I, liver met	Positive	N.d.	N.d.	Positive	Positive
NEN	Pan-NET WHO grade I, liver met	Positive	N.d.	N.d.	Positive	Positive
NEN	Pan-NET WHO grade II	Negative	Focally positive	N.d.	Positive	Positive
NEN	Pan-NET WHO grade II	Positive	Focally positive	Positive	Positive	Positive
NEN	Pan-NET WHO grade II, liver met	Positive	Positive	Focally positive	Positive	Positive
NEN	Pan-NET WHO grade II, liver met	Focally positive	N.d.	N.d.	Positive	Positive
NEN	Pan-NET WHO grade II, liver met	Positive	Positive	N.d.	Positive	Positive
NEN	Pan-NET WHO grade II, liver met	Positive	N.d.	Positive	Positive	Positive
NEN	Pan-NET WHO grade II, liver met	Positive	N.d.	N.d.	Positive	Positive
NEN	Pan-NET WHO grade II, liver met	Positive	Positive	N.d.	Positive	Positive
NEN	Pan-NET WHO grade II, liver met	Positive	Focally positive	N.d.	Positive	N.d.
NEN	Pan-NET WHO grade II, liver met	Positive	Positive	N.d.	Positive	Positive
NEN	Pan-NET WHO grade II, lymph node met	Positive	Focally positive	Positive	Positive	Positive
NEN	Pan-NET WHO grade II, major oment met	Positive	N.d.	N.d.	Focally positive	Positive
NEN	Pan-NEC, Ki-67 47%, liver met	Positive	N.d.	N.d.	Positive	Positive
NEN	Pan-NEC, Ki-67 50%, liver met	Positive	Positive	N.d.	Positive	Positive
NEN	Pan-NEC, Ki-67 50%, liver met	Positive	Positive	Positive	Positive	Positive
NEN	Pan-NEC, Ki-67 70%, liver met	Focally positive	N.d.	N.d.	Positive	Positive
NEN	Pan-NEC, Ki-67 75%, liver met	Positive	Positive	Positive	Focally positive	Positive
NEN	Pan-NEC, Ki-67 80%, liver met	Focally positive	N.d.	N.d.	Negative	Focally positive
NEN	Pan-NEC, Ki-67 90%	Focally positive	Focally positive	N.d.	Focally positive	Positive
NEN	Pan-NEC, Ki-67 90%, liver met	Positive	Positive	N.d.	Positive	Positive
NEN	Pan-NEC, small cell type, Ki-67 95%	Positive	Positive	Negative	Positive	Positive
NEN	Pan-NET WHO grade III, Ki-67 30%, liver met	Negative	Focally positive	Negative	Negative	Positive
NEN	Pan-NET WHO grade III, Ki-67 38%, liver met	Positive	Positive	N.d.	Positive	Positive
NEN	Pan-NEC, Ki-67 60%, liver met	Focally positive	Focally positive	N.d.	Positive	Positive
NEN	Pan-NEC, Ki-67 75%, liver met	Focally positive	Positive	N.d.	Positive	Positive
NEN	Pan-NET WHO grade III, Ki-67 23%, liver met	Positive	Positive	Positive	Positive	Positive
NEN	Pan-NEC, Ki-67 80%, lymph node met	Focally positive	Focally positive	Focally positive	Positive	Focally positive
NEN	Pancreatic MiNET (NET component WHO grade III, Ki-67 33%)	Focally positive	N.d.	N.d.	Focally positive	Focally positive
NEN	Parathyroid adenoma	Negative	Negative	Negative	N.d.	N.d.
NEN	Parathyroid hyperplasia	Negative	Negative	N.d.	N.d.	N.d.
NEN	PPGL, Abdominal paraganglioma	Focally positive	Focally positive	Negative	Positive	Positive
NEN	PPGL, Abdominal paraganglioma	Focally positive	Focally positive	Negative	Positive	Positive
NEN	PPGL, Jugulotympanic paraganglioma	Positive	Positive	N.d.	Positive	Positive
NEN	PPGL, Pheochromocytoma	Focally positive	Focally positive	Negative	Positive	Positive
NEN	PPGL, Pheochromocytoma	Positive	Positive	N.d.	Positive	Positive
NEN	PPGL, Pheochromocytoma	Positive	Positive	Negative	Positive	Positive
NEN	PPGL, retroperitoneal lymph node met	Positive	Positive	Negative	Positive	Positive
NEN	PPGL, small intestinal mesenteric met	Positive	N.d.	N.d.	Positive	Positive
NEN	PPGL, Urinary bladder paraganglioma	Positive	N.d.	Focally positive	Positive	Positive
NEN	Prostatic small cell NEC, Ki-67 37%, lymph node met,	Positive	N.d.	N.d.	Positive	N.d.
NEN	Prostatic small cell NEC, Ki-67 40%	Negative	N.d.	N.d.	Positive	Positive
NEN	Rectal NET WHO grade I	Positive	Positive	Positive	Negative	Positive
NEN	Rectal NET WHO grade I	Positive	Positive	Positive	Focally positive	Positive
NEN	Rectal NET WHO grade I	Positive	Positive	Positive	Positive	Positive
NEN	Rectal NET WHO grade I	Positive	Positive	Positive	Negative	Positive
NEN	Rectal NET WHO grade I	Positive	Positive	Positive	Focally positive	Positive
NEN	Rectal NET WHO grade I	Positive	Positive	Positive	Focally positive	Positive
NEN	Rectal NEC, Ki-67 65%	Negative	N.d.	N.d.	Focally positive	Focally positive
NEN	Rectal NEC, Ki-67 90%	Focally positive	Focally positive	N.d.	Focally positive	Positive
NEN	Rectal NET WHO-grade I	Positive	N.d.	N.d.	Negative	Positive
NEN	Rectal NEC, Ki-67 80%	Positive	N.d.	N.d.	Positive	Positive
NEN	Rectal small cell NEC, Ki-67 90%	Positive	Positive	N.d.	Positive	Positive
NEN	Renal NET WHO grade I	Positive	Positive	Positive	Focally positive	Positive
NEN	Renal NET WHO grade II	Positive	N.d.	N.d.	Positive	Positive
NEN	SI-NET WHO grade I	Negative	Focally positive	Positive	Positive	N.d.
NEN	SI-NET WHO grade I	Negative	Focally positive	Positive	Positive	Positive
NEN	SI-NET WHO grade I	Negative	Focally positive	Positive	Positive	Positive
NEN	SI-NET WHO grade I	Negative	Focally positive	Positive	Positive	Positive
NEN	SI-NET WHO grade I, liver met	Negative	N.d.	N.d.	Positive	Positive
NEN	SI-NET WHO grade I, liver met	Negative	Positive	Positive	Positive	Positive
NEN	SI-NET WHO grade I, liver met	Negative	Focally positive	Focally positive	Positive	Positive
NEN	SI-NET WHO grade I, lymph node met	Negative	Focally positive	Positive	Positive	Positive
NEN	SI-NET WHO grade I, lymph node met	Negative	Positive	Positive	Positive	Positive
NEN	SI-NET WHO grade I, lymph node met	Negative	N.d.	N.d.	Positive	Positive
NEN	SI-NET WHO grade I, pancreatic met	Negative	Positive	Positive	Positive	Positive
NEN	SI-NET WHO grade I	Negative	N.d.	N.d.	Positive	Positive
NEN	SI-NET WHO grade I	Negative	N.d.	N.d.	Positive	Positive
NEN	SI-NET WHO grade I	Negative	N.d.	N.d.	Positive	Positive
NEN	SI-NET WHO grade II	Negative	Positive	Positive	Positive	Positive
NEN	SI-NET WHO grade II	Negative	Focally positive	Focally positive	Positive	Positive
NEN	SI-NET WHO grade II, liver met	Negative	Negative	Positive	Positive	Positive
NEN	SI-NET WHO grade II, liver met	Negative	N.d.	N.d.	Positive	Positive
NEN	SI-NET WHO grade II, liver met	Negative	Focally positive	Negative	Positive	Positive
NEN	SI-NET WHO grade II, liver met	Negative	Focally positive	Focally positive	Positive	Positive
NEN	SI-NET WHO grade II, liver met	Negative	Positive	Positive	Positive	Positive
NEN	SI-NET WHO grade II, liver met	Negative	Focally positive	Negative	Positive	Positive
NEN	SI-NET WHO grade II, ovarian met	Negative	N.d.	N.d.	Positive	Positive
NEN	SI-NET WHO grade II, ovarian met	Negative	N.d.	N.d.	Positive	Positive
NEN	SI-NET WHO grade II, ovarian met	Negative	Focally positive	Focally positive	Positive	Positive
NEN	Urinary bladder small cell NEC, Ki-67 90%	Focally positive	N.d.	N.d.	Positive	Positive
NEN	Teratoma, NEC, Ki-67 65%, abdominal wall met, from ovarian teratoma	Positive	N.d.	N.d.	Focally positive	Focally positive
NEN	Teratoma, Neuroendocrine microadenoma of the pancreas in mediastinal teratoma	Positive	N.d.	N.d.	Positive	Positive
Non-NEN	Adenocarcinoma with focal neuroendocrine differentiation, subcutaneous met, CUP	Negative	N.d.	N.d.	Focally positive	Negative
Non-NEN	Adrenocortical carcinoma, cortisol-producing	Negative	Negative	Negative	Negative	Positive
Non-NEN	Adrenocortical carcinoma, lymph node met	Negative	N.d.	N.d.	Negative	Focally positive
Non-NEN	B cell lymphoma	Negative	N.d.	N.d.	N.d.	N.d.
Non-NEN	Breast adenocarcinoma, liver met	Negative	Negative	N.d.	Negative	Negative
Non-NEN	Cervical squamous cell carcinoma	Negative	N.d.	N.d.	Negative	Negative
Non-NEN	Colonic goblet cell carcinoma	Positive	N.d.	N.d.	Negative	Positive
Non-NEN	Hepatocellular carcinoma	Negative	Negative	Negative	Negative	Negative
Non-NEN	Malignant melanoma with neuroendocrine differentiation, skeletal met	Focally positive	Focally positive	Negative	Negative	Positive
Non-NEN	Metastatic hepatocellular carcinoma	Negative	N.d.	N.d.	Negative	N.d.
Non-NEN	Metastatic mixed germ cell tumor	Negative	N.d.	N.d.	Negative	Focally positive
Non-NEN	Metastatic thymic cancer	Negative	N.d.	N.d.	Negative	Negative
Non-NEN	Metastatic yolk sac tumor	Negative	N.d.	N.d.	Negative	Focally positive
Non-NEN	Mucinous adenocarcinoma of the colon with focal neuroendocrine differentiation	Focally positive	N.d.	N.d.	Focally positive	Focally positive
Non-NEN	Pancreatic acinic cell carcinoma	Negative	N.d.	N.d.	Negative	Negative
Non-NEN	Pancreatic acinic cell carcinoma, liver met	Negative	Negative	N.d.	Negative	Negative
Non-NEN	Pancreatic adenocarcinoma with focal neuroendocrine differentiation	Negative	Focally positive	Negative	Focally positive	Focally positive
Non-NEN	Pancreatic ductal adenocarcinoma	Focally positive	N.d.	N.d.	Negative	Negative
Non-NEN	Poorly differentiated carcinoma NOS, major oment met	Negative	N.d.	N.d.	N.d.	N.d.
Non-NEN	Poorly differentiated urothelial carcinoma, lymph node met	Negative	N.d.	N.d.	Negative	Negative
Non-NEN	Small intestinal adenocarcinoma	Focally positive	Negative	Negative	Negative	Negative
Non-NEN	Urothelial carcinoma, liver met, CUP	Positive	N.d.	N.d.	Negative	Negative
NEN; neuroendocrine neoplasia, NET; neuroendocrine tumor, SECG; secretagogin, CGA; chromogranin A, SYP; synaptophysin, N.d.; not determined, PPGL; pheochromocytoma/paraganglioma, CUP; cancer of unknown primary,
NEC; neuroendocrine carcinoma, met; metastasis, Pan-NET; pancreatic NET, SI-NET; small intestinal NET, NOS; not otherwise specified
