# Supplementary material for: Clinical Routine Application of the Second-generation Neuroendocrine Markers ISL1, INSM1, and Secretagogin in Neuroendocrine Neoplasia: Staining Outcomes and Potential Clues for Determining Tumor Origin
Source: Endocr Pathol. 2020 Aug 19;31(4):401–10. doi: 10.1007/s12022-020-09645-y (PMC7665972; doi:10.1007/s12022-020-09645-y)
Supplement: Supplementary file 4 — (XLSX 10 kb) [file 12022_2020_9645_MOESM3_ESM.xlsx]

## Sheet: Blad1
Supplementary Table 2. Immunohistochemical findings in neuroendocrine carcinomas (NECs) irrespectively of anatomical site
			ISLET1	INSM1	SECG	CGA	SYP
		No. of positive cases	23	8	2	21	33
		No. of focally positive cases	14	8	3	14	9
		No. of cases with focal or diffuse positivity (%)	37 (86%)	16 (80%)	5 (56%)	35 (81%)	42 (100%)
		No. of negative cases (%)	6 (14%)	4 (20%)	4 (44%)	8 (19%)	0 (0%)
		Total no. of informative cases (%)	43 (100%)	20 (100%)	9 (100%)	43 (100%)	42 (100%)
			Expression was considered positive if >90% of tumor cells were stained.
			Focally positivity was considered if >30% of tumor cells were stained.
			Negative staining was defined as <1% tumor cells stained.
			Percentages were rounded to the nearest integer.
