# Supplementary material for: Clinical Routine Application of the Second-generation Neuroendocrine Markers ISL1, INSM1, and Secretagogin in Neuroendocrine Neoplasia: Staining Outcomes and Potential Clues for Determining Tumor Origin
Source: Endocr Pathol. 2020 Aug 19;31(4):401–10. doi: 10.1007/s12022-020-09645-y (PMC7665972; doi:10.1007/s12022-020-09645-y)
Supplement: Supplementary file 5 — (XLSX 44 kb) [file 12022_2020_9645_MOESM4_ESM.xlsx]

## Sheet: Blad1
Supplementary Table 3. Immunohistochemical correlations between expression of first and and first generation neuroendocrine markers
		No. of informative cases* (%)
		ISL1+, CGA+, SYP+	ISL1+, CGA-, SYP+	ISL1+, CGA-, SYP-
	All ISL1 positive NENs (including NEC) ( n=91)	74 (81%)	12 (13%)	0 (0%)
	ISL1 positive NECs (n=37)	30 (81%)	6 (16%)	0 (0%)
		No. of informative cases* (%)
		INSM1+, CGA+, SYP+	INSM1+, CGA-, SYP+	INSM1+, CGA-, SYP-
	All INSM1 positive NENs (including NEC) ( n=76)	67 (88%)	5 (7%)	0 (0%)
	INSM1 positive NECs (n=16)	16 (100%)	0 (0%)	0 (0%)
		No. of informative cases* (%)
		SECG+, CGA+, SYP+	SECG+, CGA-, SYP+	SECG+, CGA-, SYP-
	All SECG positive NENs (including NEC) (n=49)	33 (67%)	2 (4%)	0 (0%)
	SECG positive NECs (n=5)	5 (100%)	0 (0%)	0 (0%)
		*Note that no. of informative cases for this multi-marker comparison vary from the total amount
		of ISL1/INSM1/SECG positive cases, as undetermined samples for any marker were excluded from this analysis.
		Positivity in this regard denotes diffuse or partial positivity combined.
		+; positivity, -; negativity
		ISL1; ISLET1, SECG; secretagogin, CGA; chromogranin A, SYP; synaptophysin
